# Supplementary material for: Context, Timing and Individualized Care: A Realist Evaluation of Safety Planning for Individuals Living with Suicide-Related Thoughts and Behaviours, Their Families and Friends and Service Providers
Source: J Clin Med. 2025 Jun 7;14(12):4047. doi: 10.3390/jcm14124047 (PMC12194053; doi:10.3390/jcm14124047)
Supplement: Supplementary file 1 [file jcm-14-04047-s001.zip]

Archive with 1 entries (1 files):
- jcm-3482211-supplementary.pdf
